# Supplementary material for: Dietary Exposure to United States Food and Drug Administration-Approved Synthetic Food Colors in Children, Pregnant Women, and Women of Childbearing Age Living in the United States
Source: Int J Environ Res Public Health. 2022 Aug 5;19(15):9661. doi: 10.3390/ijerph19159661 (PMC9368057; doi:10.3390/ijerph19159661)
Supplement: Supplementary file 1 [file ijerph-19-09661-s001.zip]

Archive with 1 entries (1 files):
- ijerph-1806988-Supplementary.pdf
